# Supplementary material for: Flexible Mechanical Sensors Fabricated with Graphene Oxide-Coated Commercial Silk
Source: Nanomaterials (Basel). 2024 Jun 8;14(12):1000. doi: 10.3390/nano14121000 (PMC11206569; doi:10.3390/nano14121000)
Supplement: Supplementary file 1 [file nanomaterials-14-01000-s001.zip]

Archive with 1 entries (1 files):
- nanomaterials-3044501-supplementary.docx
